# Supplementary material for: Genetically Predicted Circulating Concentrations of Micronutrients and COVID-19 Susceptibility and Severity: A Mendelian Randomization Study
Source: Front Nutr. 2022 Apr 25;9:842315. doi: 10.3389/fnut.2022.842315 (PMC9085481; doi:10.3389/fnut.2022.842315)
Supplement: Supplementary file 2 [file Table_2.XLSX]

## Sheet: Φύλλο1
Nutrient	rsid	EA_exposure	NEA_exposure	EAF	BETA_exposure	SE_exposure	Gene.name
ß-Carotene	rs6564851	G	T	0.39	0.149	0.015	PKD1L2 - BCO1
Calcium	rs780094	T	C	0.42	0.017	0.003	GCKR
Calcium	rs1550532	C	G	0.31	0.018	0.003	DGKD
Calcium	rs1801725	T	G	0.15	0.071	0.004	CASR
Calcium	rs7481584	G	A	0.7	0.018	0.003	CARS
Calcium	rs7336933	G	A	0.85	0.022	0.004	DGKH
Calcium	rs1570669	G	A	0.34	0.018	0.003	CYP24A1
Calcium	rs10491003	T	C	0.09	0.027	0.005	GATA3
Calcium (UK BB)	rs11584885	G	A	0.28	0.02628	0.002974	MIR200B
Calcium (UK BB)	rs36086195	T	C	0.42	0.01844	0.002656	ARHGEF19-AS1
Calcium (UK BB)	rs11577605	A	G	0.12	0.03404	0.00403	ECE1
Calcium (UK BB)	rs1827293	G	A	0.46	0.02361	0.002632	NBPF3
Calcium (UK BB)	rs1780316	C	T	0.06	0.03726	0.00551	ALPL
Calcium (UK BB)	rs61779309	T	C	0.21	0.01972	0.003226	MACF1
Calcium (UK BB)	rs841572	A	G	0.59	0.03326	0.00267	SLC2A1-AS1
Calcium (UK BB)	rs113911787	A	G	0.77	0.01727	0.003148	OSBPL9
Calcium (UK BB)	rs61770531	C	T	0.91	0.03607	0.004645	GNG12
Calcium (UK BB)	rs10754439	T	G	0.58	0.01464	0.002662	U3
Calcium (UK BB)	rs41264630	A	G	0.92	0.02714	0.004794	SV2A
Calcium (UK BB)	rs80350997	A	G	0.92	0.04624	0.004954	PRUNE1
Calcium (UK BB)	rs760077	A	T	0.61	0.02678	0.002683	MTX1
Calcium (UK BB)	rs926103	C	T	0.35	0.02229	0.002767	SH2D2A
Calcium (UK BB)	rs35758545	C	T	0.35	0.0163	0.00275	C1ORF220
Calcium (UK BB)	rs1036332	C	A	0.26	0.02198	0.002993	LINC01221
Calcium (UK BB)	rs4915444	C	A	0.4	0.01695	0.002679	RP11-121P12.1
Calcium (UK BB)	rs4376797	A	G	0.65	0.02575	0.002741	ESRRG
Calcium (UK BB)	rs72740967	C	T	0.31	0.02024	0.002846	SLC30A10
Calcium (UK BB)	rs2807880	C	T	0.18	0.02044	0.003402	HLX-AS1
Calcium (UK BB)	rs697852	G	A	0.82	0.02161	0.003434	ITPKB
Calcium (UK BB)	rs12998379	G	A	0.19	0.02565	0.003334	RP11-254F7.1
Calcium (UK BB)	rs6722613	G	A	0.57	0.0165	0.002656	DNMT3A
Calcium (UK BB)	rs1260326	T	C	0.61	0.04724	0.002686	GCKR
Calcium (UK BB)	rs62134669	C	T	0.85	0.02376	0.00369	SPTBN1
Calcium (UK BB)	rs1177274	T	G	0.56	0.02812	0.002636	C2orf74
Calcium (UK BB)	rs7568296	T	C	0.42	0.01996	0.002657	GFPT1
Calcium (UK BB)	rs1657502	T	G	0.62	0.0196	0.002704	ASTL
Calcium (UK BB)	rs6731551	T	C	0.48	0.01492	0.002621	RNU6-1180P
Calcium (UK BB)	rs58673639	G	T	0.79	0.01849	0.003184	SLC35F5
Calcium (UK BB)	rs3931841	A	G	0.68	0.02679	0.002823	RALB
Calcium (UK BB)	rs11122848	A	G	0.47	0.01482	0.002626	AC079988.3
Calcium (UK BB)	rs13389219	C	T	0.39	0.01636	0.002679	COBLL1
Calcium (UK BB)	rs12613807	C	T	0.56	0.01798	0.002639	MFSD6
Calcium (UK BB)	rs7559013	C	A	0.87	0.02622	0.003913	AC079610.1
Calcium (UK BB)	rs6719061	C	T	0.6	0.01924	0.002673	GIGYF2
Calcium (UK BB)	rs838718	G	A	0.48	0.04735	0.002624	DGKD
Calcium (UK BB)	rs1801282	C	G	0.88	0.0386	0.004021	PPARG
Calcium (UK BB)	rs1354034	T	C	0.6	0.01946	0.00267	ARHGEF3
Calcium (UK BB)	rs34667500	A	G	0.88	0.03805	0.004022	LINC01990
Calcium (UK BB)	rs116004654	T	C	0.94	0.0588	0.005722	FBXO40
Calcium (UK BB)	rs35674179	C	A	0.9	0.02591	0.004319	GOLGB1
Calcium (UK BB)	rs9282641	G	A	0.92	0.03573	0.004694	CD86
Calcium (UK BB)	rs2681417	G	A	0.93	0.03731	0.005109	CD86
Calcium (UK BB)	rs116140498	C	T	0.95	0.04993	0.005896	PARP15
Calcium (UK BB)	rs1801725	T	G	0.13	0.19108	0.003895	CASR
Calcium (UK BB)	rs1875272	G	A	0.75	0.02611	0.003143	PARP15
Calcium (UK BB)	rs35320690	C	T	0.72	0.02619	0.002936	KRT18P35
Calcium (UK BB)	rs900399	G	A	0.6	0.01859	0.002677	LINC02029
Calcium (UK BB)	rs74753001	C	T	0.93	0.02824	0.005102	TBCCD1
Calcium (UK BB)	rs4917	C	T	0.36	0.03757	0.002733	AHSG
Calcium (UK BB)	rs62292542	G	A	0.11	0.03181	0.00417	RPS20P14
Calcium (UK BB)	rs13325	G	A	0.17	0.02505	0.003538	LRPAP1
Calcium (UK BB)	rs11730491	T	G	0.83	0.0222	0.00353	RBPJ
Calcium (UK BB)	rs6830950	T	C	0.27	0.01679	0.002966	STIM2
Calcium (UK BB)	rs6841429	C	A	0.17	0.04114	0.00351	RBM47
Calcium (UK BB)	rs6894167	C	T	0.52	0.01721	0.00262	JMY
Calcium (UK BB)	rs12519940	C	T	0.28	0.02716	0.002943	JADE2
Calcium (UK BB)	rs11746728	C	T	0.65	0.0161	0.00275	RP11-267A15.3
Calcium (UK BB)	rs4976647	C	A	0.67	0.01799	0.002784	RGS14
Calcium (UK BB)	rs1035798	A	G	0.2	0.01918	0.003283	AGER
Calcium (UK BB)	rs915894	T	G	0.6	0.01512	0.00268	NOTCH4
Calcium (UK BB)	rs6909201	A	G	0.48	0.04281	0.002617	CD109
Calcium (UK BB)	rs66527777	C	T	0.17	0.02221	0.00352	RP11-554D15.1
Calcium (UK BB)	rs3798236	T	C	0.37	0.01671	0.002718	FRK
Calcium (UK BB)	rs9388399	T	C	0.31	0.02404	0.002829	RNF217
Calcium (UK BB)	rs12212449	C	T	0.61	0.03087	0.002677	SGK1
Calcium (UK BB)	rs62439474	T	C	0.7	0.02166	0.002873	ISPD
Calcium (UK BB)	rs11538349	C	T	0.1	0.02984	0.004424	VKORC1L1
Calcium (UK BB)	rs9530	A	G	0.55	0.03213	0.002636	GUSB
Calcium (UK BB)	rs848492	A	G	0.28	0.02657	0.002924	PHTF2
Calcium (UK BB)	rs17164683	C	T	0.27	0.01995	0.002963	CDK6
Calcium (UK BB)	rs2520265	A	G	0.29	0.02182	0.002899	COG5
Calcium (UK BB)	rs34372369	A	G	0.05	0.04413	0.005956	EPHA1
Calcium (UK BB)	rs115946508	A	C	0.89	0.03597	0.004189	TMEM176B
Calcium (UK BB)	rs12534476	G	A	0.17	0.02131	0.003495	KCNH2
Calcium (UK BB)	rs10224210	C	T	0.72	0.019	0.002912	PRKAG2
Calcium (UK BB)	rs36104352	C	A	0.88	0.03006	0.00402	SLC25A37
Calcium (UK BB)	rs11777067	T	C	0.77	0.02043	0.003092	FGFR1
Calcium (UK BB)	rs61594679	C	T	0.29	0.01814	0.002905	NKAIN3
Calcium (UK BB)	rs12675477	T	C	0.73	0.01665	0.002947	RP11-1102P16.1
Calcium (UK BB)	rs2343592	A	G	0.27	0.02344	0.002966	ZFPM2
Calcium (UK BB)	rs2585135	A	G	0.54	0.01476	0.002623	THEM6
Calcium (UK BB)	rs12378991	G	A	0.08	0.0362	0.004871	TRPM6
Calcium (UK BB)	rs10739679	G	A	0.36	0.03373	0.002742	AL356309.1
Calcium (UK BB)	rs11792928	C	T	0.29	0.01688	0.002891	LMX1B
Calcium (UK BB)	rs498490	C	T	0.16	0.03318	0.003548	GATA3
Calcium (UK BB)	rs112371897	T	C	0.91	0.07111	0.004496	LINC00709
Calcium (UK BB)	rs17774672	G	A	0.16	0.02521	0.003587	C10orf71
Calcium (UK BB)	rs7913072	G	A	0.86	0.02064	0.003757	PRKG1
Calcium (UK BB)	rs77722590	A	G	0.85	0.02343	0.003698	JMJD1C
Calcium (UK BB)	rs1262217	A	G	0.17	0.02018	0.003451	RP11-170M17.1
Calcium (UK BB)	rs1749849	C	T	0.42	0.0211	0.002666	ZMIZ1
Calcium (UK BB)	rs9420589	T	G	0.56	0.01726	0.002644	HHEX
Calcium (UK BB)	rs11187838	G	A	0.43	0.01875	0.002645	PLCE1
Calcium (UK BB)	rs57564578	G	A	0.07	0.03349	0.005188	PYROXD2
Calcium (UK BB)	rs2419886	C	T	0.26	0.02291	0.003014	RNU6-709P
Calcium (UK BB)	rs4758621	A	G	0.31	0.02762	0.002842	NAP1L4
Calcium (UK BB)	rs2004315	T	C	0.38	0.03337	0.002705	RP11-15D14.2
Calcium (UK BB)	rs12794834	C	T	0.52	0.01454	0.002627	EHF
Calcium (UK BB)	rs2785171	G	A	0.61	0.01517	0.002693	CD44
Calcium (UK BB)	rs3740690	T	C	0.44	0.0148	0.002634	ARFGAP2
Calcium (UK BB)	rs2298615	C	T	0.23	0.01883	0.003101	EHBP1L1
Calcium (UK BB)	rs10898822	A	G	0.51	0.01478	0.00263	FOLR3
Calcium (UK BB)	rs302655	G	T	0.43	0.02003	0.002643	RAB38
Calcium (UK BB)	rs12294466	T	C	0.92	0.02853	0.004878	BCL9L
Calcium (UK BB)	rs56230940	T	C	0.93	0.03146	0.005002	NLRX1
Calcium (UK BB)	rs11218725	G	A	0.62	0.01519	0.002708	UBASH3B
Calcium (UK BB)	rs681664	C	T	0.22	0.01804	0.003169	RPUSD4
Calcium (UK BB)	rs6590227	C	T	0.12	0.02547	0.004104	KIRREL3
Calcium (UK BB)	rs3217795	A	G	0.09	0.02519	0.004618	CCND2
Calcium (UK BB)	rs7968405	C	T	0.82	0.02186	0.003446	C12orf4
Calcium (UK BB)	rs3741628	G	T	0.57	0.02193	0.002649	KANSL2
Calcium (UK BB)	rs76758508	C	T	0.32	0.01538	0.002804	SHMT2
Calcium (UK BB)	rs7313874	T	C	0.6	0.01656	0.002677	RP11-981P6.1
Calcium (UK BB)	rs3026445	T	C	0.37	0.01815	0.002719	ATP2A2
Calcium (UK BB)	rs7312673	A	G	0.07	0.0428	0.005052	PITPNM2
Calcium (UK BB)	rs7320843	C	T	0.14	0.03631	0.003737	VWA8
Calcium (UK BB)	rs12583851	T	C	0.75	0.02237	0.003027	RP11-40E6.1
Calcium (UK BB)	rs308981	C	T	0.12	0.02254	0.004032	PCNX4
Calcium (UK BB)	rs10129874	C	T	0.17	0.02549	0.003513	TC2N
Calcium (UK BB)	rs965344	A	G	0.79	0.03077	0.003215	SERPINA2
Calcium (UK BB)	rs1303	T	G	0.74	0.02082	0.00301	SERPINA1
Calcium (UK BB)	rs6118	C	T	0.9	0.02985	0.004374	SERPINA5
Calcium (UK BB)	rs55633823	C	T	0.75	0.02176	0.003074	CRIP1
Calcium (UK BB)	rs80339483	T	C	0.93	0.03115	0.005179	UBR1
Calcium (UK BB)	rs11632520	C	T	0.17	0.02902	0.003495	SECISBP2L
Calcium (UK BB)	rs60155540	G	A	0.2	0.02083	0.003295	SPPL2A
Calcium (UK BB)	rs8034835	A	G	0.47	0.01872	0.002624	CYP19A1
Calcium (UK BB)	rs2100431	A	C	0.3	0.01701	0.002868	ICE2
Calcium (UK BB)	rs55754498	C	T	0.05	0.03263	0.005844	RORA
Calcium (UK BB)	rs10444863	T	C	0.21	0.0197	0.003227	TBC1D2B
Calcium (UK BB)	rs11629876	C	T	0.33	0.01847	0.002778	NR2F2-AS1
Calcium (UK BB)	rs12922549	C	T	0.24	0.02303	0.003145	LINC02140
Calcium (UK BB)	rs56252617	T	C	0.6	0.01465	0.002669	ZFHX3
Calcium (UK BB)	rs1858800	T	C	0.65	0.0318	0.002769	ZFHX3
Calcium (UK BB)	rs12918968	A	C	0.44	0.03243	0.002639	ZFPM1
Calcium (UK BB)	rs11078597	C	T	0.81	0.05183	0.003357	WDR81
Calcium (UK BB)	rs218671	G	T	0.55	0.01637	0.002649	SLC13A5
Calcium (UK BB)	rs7221118	T	C	0.21	0.02065	0.003205	KAT7
Calcium (UK BB)	rs9895661	C	T	0.83	0.02837	0.003497	BCAS3
Calcium (UK BB)	rs72847071	G	A	0.09	0.03044	0.004671	MAP2K6
Calcium (UK BB)	rs8081353	C	T	0.1	0.02541	0.004459	CASKIN2
Calcium (UK BB)	rs17668044	A	G	0.71	0.01804	0.002895	ZCCHC2
Calcium (UK BB)	rs35587941	T	G	0.57	0.01524	0.002684	TLE6
Calcium (UK BB)	rs1688131	T	C	0.71	0.03644	0.002931	GNA11
Calcium (UK BB)	rs72999033	T	C	0.93	0.04334	0.005345	HAPLN4
Calcium (UK BB)	rs56313825	A	G	0.6	0.01514	0.002671	CCNE1
Calcium (UK BB)	rs2546056	T	C	0.86	0.02618	0.003832	LINC00904
Calcium (UK BB)	rs28616221	A	G	0.82	0.04623	0.003401	HPN
Calcium (UK BB)	rs4805129	T	C	0.63	0.01995	0.002708	SBSN
Calcium (UK BB)	rs34010237	A	G	0.84	0.03047	0.00357	FCGRT
Calcium (UK BB)	rs2288920	G	T	0.83	0.02609	0.003513	PRRG2
Calcium (UK BB)	rs872629	A	C	0.89	0.02404	0.004133	SIGLEC5
Calcium (UK BB)	rs6013892	A	C	0.93	0.03221	0.005207	RP13-379L11.3
Calcium (UK BB)	rs5751350	A	G	0.67	0.01568	0.002783	A4GALT
Calcium (UK BB)	rs8011945	G	T	0.09	0.02593	0.004541	CHD8
Calcium (UK BB)	rs10917386	T	C	0.31	0.0193	0.002826	ASAP3
Calcium (UK BB)	rs11117777	C	T	0.16	0.02178	0.003611	ESRRG
Calcium (UK BB)	rs1621676	G	A	0.25	0.01672	0.003044	SLC30A10
Calcium (UK BB)	rs6680117	C	T	0.18	0.02713	0.003441	SLC30A10
Calcium (UK BB)	rs2303914	G	T	0.52	0.02007	0.002733	TAF1B
Calcium (UK BB)	rs6741561	C	T	0.39	0.04006	0.002681	CNNM4
Calcium (UK BB)	rs11687510	C	T	0.36	0.01782	0.002768	ZAP70
Calcium (UK BB)	rs6734610	G	A	0.48	0.02301	0.002619	PAX8
Calcium (UK BB)	rs1048603	A	G	0.31	0.02026	0.002843	USP40
Calcium (UK BB)	rs1476698	A	G	0.37	0.02262	0.002714	FARP2
Calcium (UK BB)	rs73183155	C	T	0.23	0.02769	0.003147	STXBP5L
Calcium (UK BB)	rs2070179	C	T	0.24	0.01694	0.00307	HCLS1
Calcium (UK BB)	rs13108218	A	G	0.62	0.03916	0.002716	HGFAC
Calcium (UK BB)	rs16844401	A	G	0.07	0.05063	0.005302	HGFAC
Calcium (UK BB)	rs13107325	C	T	0.93	0.05938	0.004988	SLC39A8
Calcium (UK BB)	rs2636695	G	T	0.77	0.02078	0.003121	PPA2
Calcium (UK BB)	rs62362239	C	T	0.67	0.01992	0.002779	FCHO2
Calcium (UK BB)	rs1604081	C	T	0.14	0.02204	0.003819	MEIKIN
Calcium (UK BB)	rs413948	G	A	0.87	0.02215	0.003979	ZNF346
Calcium (UK BB)	rs3130618	C	A	0.8	0.02082	0.003291	GPANK1
Calcium (UK BB)	rs1150781	C	G	0.91	0.04364	0.004589	C6orf1
Calcium (UK BB)	rs4594967	A	G	0.67	0.02323	0.002787	L3MBTL3
Calcium (UK BB)	rs11753096	C	T	0.46	0.01896	0.002639	AL356739.1
Calcium (UK BB)	rs7012637	A	G	0.52	0.02282	0.00264	RP11-115J16.1
Calcium (UK BB)	rs1495747	C	T	0.28	0.01856	0.00293	NAT2
Calcium (UK BB)	rs13254847	C	T	0.22	0.02257	0.003182	FAM160B2
Calcium (UK BB)	rs6560613	C	T	0.91	0.03361	0.004678	GNAQ
Calcium (UK BB)	rs7864156	G	T	0.61	0.01816	0.002687	RP11-2B6.3
Calcium (UK BB)	rs12339541	C	A	0.06	0.05591	0.005341	C9orf3
Calcium (UK BB)	rs507666	G	A	0.19	0.02125	0.003364	ABO
Calcium (UK BB)	rs1064608	G	C	0.65	0.02116	0.002747	MTCH2
Calcium (UK BB)	rs4633480	A	G	0.44	0.0209	0.002639	CPT1A
Calcium (UK BB)	rs2855799	G	A	0.81	0.0184	0.003352	KCNJ1
Calcium (UK BB)	rs611150	T	C	0.82	0.02227	0.003436	RP11-664D1.1
Calcium (UK BB)	rs2918247	A	G	0.23	0.01748	0.003136	RP11-664D1.1
Calcium (UK BB)	rs2448036	G	T	0.11	0.02865	0.004345	BCL2L14
Calcium (UK BB)	rs4763297	C	A	0.57	0.01543	0.002651	APOLD1
Calcium (UK BB)	rs6580981	G	A	0.46	0.01909	0.002638	COPZ1
Calcium (UK BB)	rs9562385	A	C	0.56	0.01509	0.002639	DGKH
Calcium (UK BB)	rs35852840	A	C	0.94	0.03052	0.005586	SYNE2
Calcium (UK BB)	rs9806062	G	T	0.89	0.02609	0.004198	RP11-471B22.3
Calcium (UK BB)	rs2245715	A	G	0.1	0.02409	0.004403	MAP1A
Calcium (UK BB)	rs34895054	C	G	0.26	0.01869	0.003002	SECISBP2L
Calcium (UK BB)	rs12917235	C	T	0.37	0.027	0.002711	PAQR5
Calcium (UK BB)	rs3794695	T	C	0.81	0.01908	0.003348	HPR
Calcium (UK BB)	rs12932755	A	G	0.51	0.01689	0.002641	CMIP
Calcium (UK BB)	rs12933677	T	C	0.47	0.01528	0.002638	OSGIN1
Calcium (UK BB)	rs56397046	C	T	0.33	0.02126	0.002784	CHMP1A
Calcium (UK BB)	rs4790310	C	T	0.57	0.02239	0.002654	SMG6
Calcium (UK BB)	rs4925104	G	T	0.47	0.0176	0.002621	RAI1
Calcium (UK BB)	rs7208714	G	A	0.75	0.02718	0.003011	FBXL20
Calcium (UK BB)	rs9635741	C	A	0.93	0.03926	0.005055	MSI2
Calcium (UK BB)	rs12974855	A	G	0.86	0.02589	0.003859	SPACA6P-AS
Calcium (UK BB)	rs722298	A	G	0.56	0.01564	0.002646	RNF215
Calcium (UK BB)	rs61649210	G	A	0.45	0.01505	0.002649	XPO7
Copper	rs1175550	G	A	0.22	0.198	0.032	SMIM1
Copper	rs2769264	G	T	0.16	0.313	0.034	SELENBP1
Folate	rs1801133	G	A	0.67	0.096	0.009	MTHFR
Folate	rs652197	C	T	0.18	0.069	0.011	FOLR3
Iron	rs1799945	G	C	0.15	0.189	0.01	HFE
Iron	rs1800562	A	G	0.07	0.328	0.016	HFE
Iron	rs855791	G	A	0.55	0.181	0.007	TMPRSS6
Vitamin B6	rs4654748	T	C	0.52	0.1	0.01	NBPF3
Vitamin B6	rs1256335	A	G	0.79	0.14	0.02	ALPL
Magnesium	rs13146355	A	G	0.44	0.005	0.001	SHROOM3
Magnesium	rs11144134	C	T	0.08	0.011	0.001	TRPM6
Magnesium	rs3925584	T	C	0.55	0.006	0.001	LOC101928338
Magnesium	rs4072037	T	C	0.54	0.01	0.001	MUC1
Magnesium	rs448378	A	G	0.53	0.004	0.001	MECOM
Zinc	rs2120019	T	C	0.79	0.287	0.033	PPCDC
Zinc	rs1532423	A	G	0.37	0.178	0.026	CA1
Zinc	rs4826508	T	C	0.48	0.21	0.03	NBDY
Phosphorus	rs17265703	A	G	0.85	0.036	0.006	CSTA
Phosphorus	rs9469578	C	T	0.92	0.059	0.009	IP6K3
Phosphorus	rs947583	C	T	0.29	0.035	0.005	PDE7B
Phosphorus	rs2970818	A	T	0.09	0.047	0.008	C12orf4
Selenium	rs705415	C	T	0.88	0.23	0.04	ARSB - DMGDH
Selenium	rs3797535	T	C	0.1	0.21	0.04	DMGDH
Selenium	rs921943	T	C	0.29	0.25	0.02	DMGDH
Selenium	rs567754	C	T	0.67	0.17	0.02	BHMT
Selenium	rs11951068	A	G	0.06	0.21	0.04	DMGDH
Selenium	rs6586282	C	T	0.85	0.12	0.03	CBS
Selenium	rs1789953	T	C	0.16	0.12	0.03	CBS
Vitamin B12	rs2270655	G	C	0.94	0.066	0.016	MMAA
Vitamin B12	rs1801222	G	A	0.59	0.11	0.007	CUBN
Vitamin B12	rs34324219	C	A	0.88	0.21	0.011	TCN1
Vitamin B12	rs41281112	C	T	0.95	0.17	0.016	CLYBL
Vitamin B12	rs3742801	T	C	0.29	0.045	0.008	ABCD4
Vitamin B12	rs778805	A	G	0.25	0.046	0.009	FUT6
Vitamin B12	rs602662	A	G	0.6	0.16	0.008	FUT2
Vitamin B12	rs1131603	C	T	0.06	0.19	0.017	TCN2
Vitamin B12	rs1141321	C	T	0.63	0.061	0.007	MUT
Vitamin D	rs6698680	A	G	0.535107	0.0156089	0.00217208	RER1
Vitamin D	rs3750296	G	C	0.658439	0.0207916	0.00225368	PADI1
Vitamin D	rs11209976	C	T	0.469336	0.0134103	0.00217453	NA
Vitamin D	rs4660885	G	A	0.564742	-0.0114166	0.00204737	NA
Vitamin D	rs2131925	G	T	0.357708	0.0242906	0.00229575	DOCK7
Vitamin D	rs7528419	A	G	0.775013	-0.0189151	0.00256404	CELSR2
Vitamin D	rs75360998	G	A	0.980424	-0.0585999	0.00786912	PIP5K1A
Vitamin D	rs12123821	C	T	0.952036	-0.0790147	0.00505798	NA
Vitamin D	rs10908465	C	T	0.731609	-0.0168166	0.00239061	ASH1L
Vitamin D	rs3849374	G	C	0.820703	0.0159049	0.00286762	NPAS2
Vitamin D	rs1047891	C	A	0.684126	0.014668	0.00230968	CPS1
Vitamin D	rs2012736	C	A	0.91795	0.0476277	0.00398262	UGT1A5|UGT1A6|UGT1A7|UGT1A8|UGT1A9|UGT1A10
Vitamin D	rs4390955	C	A	0.269413	0.0138891	0.00247813	NA
Vitamin D	rs12490042	T	C	0.865449	-0.0174566	0.00295201	CACNA2D2
Vitamin D	rs1972994	A	T	0.351186	0.0154242	0.0022561	CADM2
Vitamin D	rs6438900	C	G	0.739943	-0.0139618	0.00233482	NA
Vitamin D	rs9861009	T	C	0.275055	-0.0158128	0.00258644	NA
Vitamin D	rs73080940	T	C	0.891174	0.0209604	0.00359149	DOK7
Vitamin D	rs293435	C	T	0.713716	0.0178295	0.00235493	NA
Vitamin D	rs113928144	C	T	0.97352	-0.0482293	0.0073765	NA
Vitamin D	rs11723621	A	G	0.708059	0.190659	0.00239151	GC
Vitamin D	rs10050247	T	C	0.869689	0.0222406	0.00326255	HSD17B11
Vitamin D	rs41302867	G	A	0.876498	-0.0172447	0.00307239	RREB1
Vitamin D	rs2245133	T	C	0.833423	0.0223083	0.00295149	MED23
Vitamin D	rs10085881	T	C	0.714716	0.0146758	0.00230286	NA
Vitamin D	rs7784802	A	T	0.637315	-0.0130056	0.00232035	ZNF680
Vitamin D	rs7801804	T	C	0.346054	-0.0137896	0.00214884	SRPK2
Vitamin D	rs2975734	C	G	0.560373	0.0126407	0.00211697	MSRA
Vitamin D	rs6985620	T	C	0.332536	-0.0130272	0.0023237	NA
Vitamin D	rs13284054	T	C	0.874876	-0.0202355	0.00342472	ABCA1
Vitamin D	rs10985827	T	G	0.860689	-0.0205058	0.00312553	NA
Vitamin D	rs10887718	C	T	0.47171	0.0126025	0.00222485	MAT1A
Vitamin D	rs77532868	C	T	0.945752	-0.0303871	0.00471124	GRID1
Vitamin D	rs74723871	G	A	0.980159	-0.0637721	0.0084453	NA
Vitamin D	rs146442348	T	A	0.984584	-0.0767437	0.00879018	PSMA1
Vitamin D	rs138832087	G	A	0.983656	-0.0751912	0.00888007	NA
Vitamin D	rs141138479	T	C	0.97621	-0.0834074	0.00781137	NA
Vitamin D	rs118071012	G	C	0.965877	-0.0565144	0.00594532	PDE3B
Vitamin D	rs117913124	G	A	0.972182	0.37589	0.00664845	CYP2R1
Vitamin D	rs117576073	G	T	0.987577	0.144776	0.00981797	CYP2R1
Vitamin D	rs17503142	C	G	0.980111	-0.0672031	0.00815304	NA
Vitamin D	rs61891388	T	G	0.543175	-0.0141049	0.00211888	NA
Vitamin D	rs7928249	A	G	0.209643	-0.109154	0.00269639	NA
Vitamin D	rs964184	G	C	0.131169	-0.0396804	0.00324103	NA
Vitamin D	rs2847500	G	A	0.876843	0.0212272	0.00326254	POU2F3
Vitamin D	rs4149056	T	C	0.848931	0.0193069	0.00306816	SLCO1B1
Vitamin D	rs11060406	C	T	0.962553	0.0321685	0.00546203	HIP1R
Vitamin D	rs9536961	A	G	0.653832	0.0130494	0.00235047	NA
Vitamin D	rs11846838	G	A	0.673945	0.015471	0.00233171	ZFYVE21
Vitamin D	rs17765311	A	C	0.655762	0.0181434	0.00233302	NA
Vitamin D	rs325412	T	C	0.710624	0.014063	0.00245886	MEF2A
Vitamin D	rs77924615	G	A	0.802271	0.0161204	0.00288481	PDILT
Vitamin D	rs35675346	G	A	0.759931	0.0164735	0.00253408	FBXL19
Vitamin D	rs12720922	G	A	0.816875	-0.0234385	0.00279286	CETP
Vitamin D	rs11542462	G	A	0.865492	0.0219389	0.00316302	SDR42E1
Vitamin D	rs2361954	T	G	0.615656	-0.0160131	0.00229761	PRKAR1A|WIPI1
Vitamin D	rs2037511	G	A	0.834596	-0.0173974	0.00306918	NA
Vitamin D	rs401987	C	G	0.619843	0.0121569	0.00220858	NA
Vitamin D	rs58542926	C	T	0.924192	-0.0395175	0.00404038	TM6SF2
Vitamin D	rs212100	T	C	0.164272	0.0645447	0.00293846	SULT2A1
Vitamin D	rs6127099	A	T	0.721823	0.0368596	0.00254654	NA
Vitamin D	rs2229742	G	C	0.896516	0.0261415	0.00354657	NRIP1
Vitamin D	rs2074735	G	C	0.936424	-0.0314746	0.00439685	PLA2G3
Vitamin D	rs6672758	C	T	0.201427	-0.0167609	0.00272572	GALNT2
Vitamin D	rs11127048	G	A	0.381521	-0.0222863	0.00225488	NA
Vitamin D	rs899631	G	T	0.610153	0.012976	0.00221156	NA
Vitamin D	rs1229984	T	C	0.0224716	0.0442588	0.00711398	ADH1B
Vitamin D	rs9687030	A	G	0.562451	0.0119555	0.00216738	PDE8B
Vitamin D	rs7828742	A	G	0.40166	0.0228609	0.00221489	NA
Vitamin D	rs2270318	G	A	0.5836	-0.0402899	0.00220123	HAL
Vitamin D	rs8018720	G	C	0.176758	0.037758	0.00277465	SEC23A
Vitamin D	rs1800588	C	T	0.78494	0.0351629	0.00262117	NA
Vitamin D	rs7194344	T	G	0.784791	-0.0156761	0.00286592	NA
Vitamin D	rs6963	T	A	0.713827	0.0151063	0.00239705	FAM134C
Vitamin D	rs4121823	T	A	0.158175	0.019014	0.00295143	NA
Vitamin D	rs73015021	A	G	0.879036	-0.0266806	0.00329981	NA
Vitamin D	rs3814995	C	T	0.687958	0.0123345	0.00225564	NPHS1

## Sheet: Sheet1
rs6564851
rs780094
rs1550532
rs1801725
rs7481584
rs7336933
rs1570669
rs10491003
rs11584885
rs36086195
rs11577605
rs1827293
rs1780316
rs61779309
rs841572
rs113911787
rs61770531
rs10754439
rs41264630
rs80350997
rs760077
rs926103
rs35758545
rs1036332
rs4915444
rs4376797
rs72740967
rs2807880
rs697852
rs12998379
rs6722613
rs1260326
rs62134669
rs1177274
rs7568296
rs1657502
rs6731551
rs58673639
rs3931841
rs11122848
rs13389219
rs12613807
rs7559013
rs6719061
rs838718
rs1801282
rs1354034
rs34667500
rs116004654
rs35674179
rs9282641
rs2681417
rs116140498
rs1875272
rs35320690
rs900399
rs74753001
rs4917
rs62292542
rs13325
rs11730491
rs6830950
rs6841429
rs6894167
rs12519940
rs11746728
rs4976647
rs1035798
rs915894
rs6909201
rs66527777
rs3798236
rs9388399
rs12212449
rs62439474
rs11538349
rs9530
rs848492
rs17164683
rs2520265
rs34372369
rs115946508
rs12534476
rs10224210
rs36104352
rs11777067
rs61594679
rs12675477
rs2343592
rs2585135
rs12378991
rs10739679
rs11792928
rs498490
rs112371897
rs17774672
rs7913072
rs77722590
rs1262217
rs1749849
rs9420589
rs11187838
rs57564578
rs2419886
rs4758621
rs2004315
rs12794834
rs2785171
rs3740690
rs2298615
rs10898822
rs302655
rs12294466
rs56230940
rs11218725
rs681664
rs6590227
rs3217795
rs7968405
rs3741628
rs76758508
rs7313874
rs3026445
rs7312673
rs7320843
rs12583851
rs308981
rs10129874
rs965344
rs1303
rs6118
rs55633823
rs80339483
rs11632520
rs60155540
rs8034835
rs2100431
rs55754498
rs10444863
rs11629876
rs12922549
rs56252617
rs1858800
rs12918968
rs11078597
rs218671
rs7221118
rs9895661
rs72847071
rs8081353
rs17668044
rs35587941
rs1688131
rs72999033
rs56313825
rs2546056
rs28616221
rs4805129
rs34010237
rs2288920
rs872629
rs6013892
rs5751350
rs8011945
rs10917386
rs11117777
rs1621676
rs6680117
rs2303914
rs6741561
rs11687510
rs6734610
rs1048603
rs1476698
rs73183155
rs2070179
rs13108218
rs16844401
rs13107325
rs2636695
rs62362239
rs1604081
rs413948
rs3130618
rs1150781
rs4594967
rs11753096
rs7012637
rs1495747
rs13254847
rs6560613
rs7864156
rs12339541
rs507666
rs1064608
rs4633480
rs2855799
rs611150
rs2918247
rs2448036
rs4763297
rs6580981
rs9562385
rs35852840
rs9806062
rs2245715
rs34895054
rs12917235
rs3794695
rs12932755
rs12933677
rs56397046
rs4790310
rs4925104
rs7208714
rs9635741
rs12974855
rs722298
rs61649210
rs1175550
rs2769264
rs1801133
rs652197
rs1799945
rs1800562
rs855791
rs4654748
rs1256335
rs13146355
rs11144134
rs3925584
rs4072037
rs448378
rs2120019
rs1532423
rs4826508
rs17265703
rs9469578
rs947583
rs2970818
rs705415
rs3797535
rs921943
rs567754
rs11951068
rs6586282
rs1789953
rs2270655
rs1801222
rs34324219
rs41281112
rs3742801
rs778805
rs602662
rs1131603
rs1141321
rs6698680
rs3750296
rs11209976
rs4660885
rs2131925
rs7528419
rs75360998
rs12123821
rs10908465
rs3849374
rs1047891
rs2012736
rs4390955
rs12490042
rs1972994
rs6438900
rs9861009
rs73080940
rs293435
rs113928144
rs11723621
rs10050247
rs41302867
rs2245133
rs10085881
rs7784802
rs7801804
rs2975734
rs6985620
rs13284054
rs10985827
rs10887718
rs77532868
rs74723871
rs146442348
rs138832087
rs141138479
rs118071012
rs117913124
rs117576073
rs17503142
rs61891388
rs7928249
rs964184
rs2847500
rs4149056
rs11060406
rs9536961
rs11846838
rs17765311
rs325412
rs77924615
rs35675346
rs12720922
rs11542462
rs2361954
rs2037511
rs401987
rs58542926
rs212100
rs6127099
rs2229742
rs2074735
rs6672758
rs11127048
rs899631
rs1229984
rs9687030
rs7828742
rs2270318
rs8018720
rs1800588
rs7194344
rs6963
rs4121823
rs73015021
rs3814995
