# Supplementary material for: Genetically Predicted Circulating Concentrations of Micronutrients and COVID-19 Susceptibility and Severity: A Mendelian Randomization Study
Source: Front Nutr. 2022 Apr 25;9:842315. doi: 10.3389/fnut.2022.842315 (PMC9085481; doi:10.3389/fnut.2022.842315)
Supplement: Supplementary file 3 [file Table_3.XLSX]

## Sheet: power
Exposure	Outcome	N_instr	Fstat..Mdn.per.instr.	Variance.explained (R2)	Power (OR = 1.1/0.9)
Vitamin B6	Covid vs. population (v6)	2	74.5	0.031	1
Iron	Covid vs. population (v6)	3	420	0.029	1
β-Carotene	Covid vs. population (v6)	1	99	0.025	1
Copper	Covid vs. population (v6)	2	61.5	0.046	1
Zinc	Covid vs. population (v6)	3	49	0.064	1
Vitamin D	Covid vs. population (v6)	77	43.5366	0.0393	1
Selenium	Covid vs. population (v6)	7	36	0.031	1
Calcium (UK BB)	Covid vs. population (v6)	212	47	0.0493	1
Vitamin B12	Covid vs. population (v6)	9	113	0.0385	1
Zinc	Hospitalized covid vs. population (v6)	3	49	0.064	0.92
Magnesium	Covid vs. population (v6)	5	36	0.013	0.91
Calcium (UK BB)	Hospitalized covid vs. population (v6)	210	47.5	0.0491	0.84
Copper	Hospitalized covid vs. population (v6)	2	61.5	0.046	0.82
Calcium	Covid vs. population (v6)	7	36	0.0084	0.76
Vitamin D	Hospitalized covid vs. population (v6)	77	43.5366	0.0393	0.75
Vitamin B12	Hospitalized covid vs. population (v6)	9	113	0.0385	0.74
Phosphorus	Covid vs. population (v6)	4	39.5	0.008	0.74
Vitamin B6	Hospitalized covid vs. population (v6)	2	74.5	0.031	0.65
Iron	Hospitalized covid vs. population (v6)	3	420	0.029	0.62
Selenium	Hospitalized covid vs. population (v6)	5	39	0.027	0.59
β-Carotene	Hospitalized covid vs. population (v6)	1	99	0.025	0.56
Folate	Covid vs. population (v6)	2	76.5	0.005	0.54
Magnesium	Hospitalized covid vs. population (v6)	5	36	0.013	0.33
Copper	Very severe respiratory confirmed covid vs. population (v5)	2	61.5	0.046	0.31
Calcium (UK BB)	Very severe respiratory confirmed covid vs. population (v5)	156	48	0.0393	0.27
Vitamin B12	Very severe respiratory confirmed covid vs. population (v5)	9	113	0.0385	0.26
Vitamin D	Very severe respiratory confirmed covid vs. population (v5)	63	44.5981	0.0364	0.25
Calcium	Hospitalized covid vs. population (v6)	7	36	0.0084	0.23
Copper	Hospitalized covid vs. not hospitalized covid (v5)	2	61.5	0.046	0.23
Phosphorus	Hospitalized covid vs. population (v6)	4	39.5	0.008	0.22
Vitamin B6	Very severe respiratory confirmed covid vs. population (v5)	2	74.5	0.031	0.22
Calcium (UK BB)	Hospitalized covid vs. not hospitalized covid (v5)	156	48	0.0393	0.2
Vitamin B12	Hospitalized covid vs. not hospitalized covid (v5)	9	113	0.0385	0.2
Zinc	Very severe respiratory confirmed covid vs. population (v5)	1	76	0.028	0.2
Selenium	Very severe respiratory confirmed covid vs. population (v5)	5	39	0.027	0.2
β-Carotene	Very severe respiratory confirmed covid vs. population (v5)	1	99	0.025	0.19
Vitamin D	Hospitalized covid vs. not hospitalized covid (v5)	62	44.0673	0.0363	0.19
Vitamin B6	Hospitalized covid vs. not hospitalized covid (v5)	2	74.5	0.031	0.17
Folate	Hospitalized covid vs. population (v6)	2	76.5	0.005	0.16
Zinc	Hospitalized covid vs. not hospitalized covid (v5)	1	76	0.028	0.16
Selenium	Hospitalized covid vs. not hospitalized covid (v5)	5	39	0.027	0.15
β-Carotene	Hospitalized covid vs. not hospitalized covid (v5)	1	99	0.025	0.15
Iron	Very severe respiratory confirmed covid vs. population (v5)	2	388.5	0.016	0.14
Magnesium	Very severe respiratory confirmed covid vs. population (v5)	5	36	0.013	0.12
Iron	Hospitalized covid vs. not hospitalized covid (v5)	2	388.5	0.016	0.11
Calcium	Very severe respiratory confirmed covid vs. population (v5)	7	36	0.0084	0.1
Magnesium	Hospitalized covid vs. not hospitalized covid (v5)	5	36	0.013	0.1
Folate	Very severe respiratory confirmed covid vs. population (v5)	2	76.5	0.005	0.08
Phosphorus	Very severe respiratory confirmed covid vs. population (v5)	3	43	0.006	0.08
Calcium	Hospitalized covid vs. not hospitalized covid (v5)	7	36	0.0084	0.08
Folate	Hospitalized covid vs. not hospitalized covid (v5)	2	76.5	0.005	0.07
Phosphorus	Hospitalized covid vs. not hospitalized covid (v5)	3	43	0.006	0.07
Fstat..Mdn.per.instr:	F Statistic median per instrument
