# Supplementary material for: Genetically Predicted Circulating Concentrations of Micronutrients and COVID-19 Susceptibility and Severity: A Mendelian Randomization Study
Source: Front Nutr. 2022 Apr 25;9:842315. doi: 10.3389/fnut.2022.842315 (PMC9085481; doi:10.3389/fnut.2022.842315)
Supplement: Supplementary file 4 [file Table_4.XLSX]

## Sheet: Sheet1
Exposure	Outcome	N_instr	IVW(OR, 95%CI)	IVW..P.val	Qvalue_FDR	Q.test..P.val	Egger (OR, 95%CI)	Egger..P.slope	Egger..P.intercept	I2...GX	ConMix(OR,95%CI)	ConMix..P.val	W.Median(OR,95%CI)	W..Median..P.val	P..Presso.Global.test.	Outliers
Vitamin B6	Covid vs. population (v6)	2	1.06(1.00,1.13)	0.0364	0.28955	0.386
Magnesium	Covid vs. population (v6)	5	0.33(0.11,0.96)	0.042	0.28955	0.015	0.06(0.00,1.01)	0.051	0.208	81.19	0.13(0.06,3.73)	0.341	0.27(0.10,0.73)	0.009	0.1	NA
Iron	Covid vs. population (v6)	3	0.97(0.94,1.00)	0.05	0.28955	0.487	1.03(0.90,1.18)	0.62	0.321	90.82	0.95(0.88,1.04)	0.105	0.97(0.93,1.01)	0.099
Calcium (UK BB)	Hospitalized covid vs. population (v6)	210	0.92(0.85,1.00)	0.0526	0.28955	0.01	0.90(0.76,1.07)	0.254	0.808	92.93	0.91(0.82,1.06)	0.303	1.01(0.88,1.17)	0.85	0.01	1 outlier(s)
β-Carotene	Hospitalized covid vs. population (v6)	1	1.14(0.97,1.33)	0.121	0.53122
Vitamin B6	Hospitalized covid vs. population (v6)	2	1.12(0.95,1.30)	0.171	0.55187	0.721
Folate	Covid vs. population (v6)	2	1.06(0.97,1.16)	0.176	0.55187	0.882
Selenium	Hospitalized covid vs. population (v6)	5	1.05(0.98,1.12)	0.201	0.55187	0.736	1.18(0.76,1.83)	0.463	0.587	85.04	1.07(NA, NA)	0.123	1.07(0.99,1.16)	0.092	0.778	NA
Zinc	Hospitalized covid vs. population (v6)	3	1.04(0.97,1.11)	0.276	0.60758	0.419	0.83(0.59,1.19)	0.312	0.213	37.5	1.08(0.89,1.25)	0.195	1.05(0.97,1.14)	0.21
β-Carotene	Covid vs. population (v6)	1	1.03(0.97,1.09)	0.284	0.60758
Copper	Covid vs. population (v6)	2	1.01(0.98,1.05)	0.342	0.60758	0.76
Copper	Hospitalized covid vs. population (v6)	2	1.04(0.95,1.13)	0.396	0.60758	0.497
Calcium	Covid vs. population (v6)	7	1.06(0.92,1.22)	0.397	0.60758	0.762	1.12(0.87,1.44)	0.37	0.605	95	1.10(0.73,1.46)	0.421	1.08(0.92,1.27)	0.331	0.813	NA
Zinc	Covid vs. population (v6)	3	0.99(0.96,1.02)	0.405	0.60758	0.274	1.02(0.84,1.24)	0.839	0.738	35.94	0.98(0.91,1.07)	0.41	0.99(0.96,1.02)	0.435
Vitamin D	Covid vs. population (v6)	77	0.99(0.95,1.02)	0.414	0.60758	0.117	0.98(0.94,1.03)	0.389	0.714	99.16	0.98(0.95,1.01)	0.192	0.99(0.95,1.04)	0.769	0.1465	NA
Selenium	Covid vs. population (v6)	7	1.01(0.98,1.03)	0.468	0.61277	0.645	0.97(0.88,1.08)	0.628	0.503	90.95	1.01(0.98,1.04)	0.417	1.01(0.98,1.04)	0.591	0.721	NA
Vitamin D	Hospitalized covid vs. population (v6)	77	1.03(0.94,1.13)	0.474	0.61277	0.408	1.01(0.90,1.14)	0.846	0.57	99.16	1.00(0.91,1.12)	0.993	1.05(0.92,1.20)	0.443	0.4555	NA
Vitamin B12	Hospitalized covid vs. population (v6)	9	0.95(0.82,1.11)	0.548	0.64765	0.002	0.74(0.58,0.96)	0.022	0.026	97.31	1.05(0.93,1.20)	0.428	0.96(0.84,1.10)	0.556	0.008	2 outlier(s)
Calcium (UK BB)	Covid vs. population (v6)	212	0.99(0.95,1.03)	0.559	0.64765	0	1.00(0.92,1.08)	0.977	0.732	92.8	0.98(0.94,1.03)	0.386	1.03(0.97,1.08)	0.334		3 outlier(s)
Phosphorus	Covid vs. population (v6)	4	1.02(0.88,1.19)	0.787	0.85289	0.666	1.57(0.76,3.24)	0.22	0.231	0	1.02(0.65,1.52)	0.787	1.04(0.87,1.24)	0.656	0.696	NA
Vitamin B12	Covid vs. population (v6)	9	0.99(0.93,1.06)	0.814	0.85289	0	0.90(0.81,1.00)	0.057	0.042	97.33	1.04(0.99,1.15)	0.123	1.01(0.95,1.06)	0.857	0.005	1 outlier(s)
Iron	Hospitalized covid vs. population (v6)	3	1.00(0.92,1.09)	0.991	0.99141	0.646	1.09(0.75,1.59)	0.657	0.65	85.42	1.00(0.83,1.25)	1	1.01(0.91,1.12)	0.851
IVW:	inverse-variance weighted method
Egger:	MR-Egger regression method
ConMix:	contamination mixture method
W.Median:	weighted median method
P.Presso:	MR-PRESSO (Mendelian Randomization Pleiotropy RESidual Sum and Outlier) method
Q test:	Cochran’s Q statistical test
