# Supplementary material for: Genetically Predicted Circulating Concentrations of Micronutrients and COVID-19 Susceptibility and Severity: A Mendelian Randomization Study
Source: Front Nutr. 2022 Apr 25;9:842315. doi: 10.3389/fnut.2022.842315 (PMC9085481; doi:10.3389/fnut.2022.842315)
Supplement: Supplementary file 5 [file Table_5.XLSX]

## Sheet: Sheet1
snp	rsid	hg19_coordinates	hg38_coordinates	a1	a2	trait	efo	study	pmid	ancestry	year	beta	se	p	direction	n	n_cases	n_controls	n_studies	unit	dataset
rs4654748	rs4654748	chr1:21786068	chr1:21459575	C	T	Circulating Vitamin B6 concentration ngmL	-	Tanaka T	19303062	European	2009	NA	NA	8.3e-18	NA	2930	-	-	-	-	GRASP
rs4654748	rs4654748	chr1:21786068	chr1:21459575	C	T	Vitamin B6	CHEBI_27306;NCIT_C1334	Wood	23696881	Mixed	2013	NA	NA	6.73e-09	NA	1210	-	-	-	-	GRASP
rs4654748	rs4654748	chr1:21786068	chr1:21459575	C	T	Folate pathway vitamin levels	EFO_0004621	Tanaka T	19303062	European	2009	1.45	0.1686	8e-18	+	-	-	-	-	ng/ml decrease	NHGRI-EBI_GWAS_Catalog
rs4654748	rs4654748	chr1:21786068	chr1:21459575	C	T	Folate pathway vitamin levels	EFO_0004578	Hazra A	19744961	European	2009	NA	NA	4e-11	NA	-	-	-	-	-	NHGRI-EBI_GWAS_Catalog
rs4654748	rs4654748	chr1:21786068	chr1:21459575	C	T	Alkaline phosphatase	EFO_0004533	Prins B	28887542	European	2017	0.02	NA	4.729e-17	+	9961	0	9961	1	lu/l	Prins-B_ALKP_EUR_2017
rs4654748	rs4654748	chr1:21786068	chr1:21459575	C	T	Vitamin B6	NCIT_C1334	Tanaka T	19303062	European	2009	NA	NA	8e-18	NA	-	-	-	-	-	dbGaP
rs1256335	rs1256335	chr1:21890386	chr1:21563893	G	A	Folate pathway vitamin levels	EFO_0004578	Hazra A	19744961	European	2009	NA	NA	1e-15	NA	-	-	-	-	-	NHGRI-EBI_GWAS_Catalog
rs1256335	rs1256335	chr1:21890386	chr1:21563893	G	A	Alkaline phosphatase	EFO_0004533	Prins B	28887542	European	2017	0.01	NA	3.572e-06	+	9961	0	9961	1	lu/l	Prins-B_ALKP_EUR_2017
rs13146355	rs13146355	chr4:77412140	chr4:76490987	A	G	Hematocrit	EFO_0004586	Astle W	27863252	European	2016	0.026	0.003537	1.956e-13	+	173480	0	173480	2	IVNT	Astle-W_Blood-Cell-Traits_EUR_2016
rs13146355	rs13146355	chr4:77412140	chr4:76490987	A	G	Hemoglobin concentration	EFO_0004586	Astle W	27863252	European	2016	0.02232	0.003553	3.322e-10	+	173480	0	173480	2	IVNT	Astle-W_Blood-Cell-Traits_EUR_2016
rs13146355	rs13146355	chr4:77412140	chr4:76490987	A	G	Red blood cell count	EFO_0004586	Astle W	27863252	European	2016	0.02613	0.003562	2.177e-13	+	173480	0	173480	2	IVNT	Astle-W_Blood-Cell-Traits_EUR_2016
rs13146355	rs13146355	chr4:77412140	chr4:76490987	A	G	log eGFR creatinine in non diabetics	EFO_0005208	CKDGen	26831199	European	2016	-0.011	0.00092	3.7e-35	-	118373	0	118373	45	ml/min/1.73m2	CKDGen_eGFRcrea-NDM_EUR_2016
rs13146355	rs13146355	chr4:77412140	chr4:76490987	A	G	log eGFR creatinine	EFO_0005208	CKDGen	20383146	European	2010	NA	NA	2e-17	-	67093	0	67093	20	ml/min/1.73m2	CKDGen_eGFRcrea_EUR_2010
rs13146355	rs13146355	chr4:77412140	chr4:76490987	A	G	log eGFR creatinine	EFO_0005208	CKDGen	26831199	European	2016	-0.011	0.00092	1.4e-35	-	133722	0	133722	48	ml/min/1.73m2	CKDGen_eGFRcrea_EUR_2016
rs13146355	rs13146355	chr4:77412140	chr4:76490987	A	G	log eGFR cystatin C	EFO_0005208	CKDGen	20383146	European	2010	NA	NA	1.1e-07	-	20957	0	20957	8	ml/min/1.73m2	CKDGen_eGFRcys_EUR_2010
rs13146355	rs13146355	chr4:77412140	chr4:76490987	A	G	log eGFR cystatin C	EFO_0005208	CKDGen	26831199	European	2016	-0.013	0.0019	1.1e-11	-	33145	0	33145	16	ml/min/1.73m2	CKDGen_eGFRcys_EUR_2016
rs13146355	rs13146355	chr4:77412140	chr4:76490987	A	G	Cystatin C in serum	NCIT_C88224;CMO_0002779	CKDGen	20383146	European	2010	NA	NA	7.3e-09	NA	67093	-	-	-	-	GRASP
rs13146355	rs13146355	chr4:77412140	chr4:76490987	A	G	Estimated glomerular filtration rate eGFR	NCIT_C110935	Meyer TE	20700443	European	2010	NA	NA	4.28e-11	NA	15366	-	-	-	-	GRASP
rs13146355	rs13146355	chr4:77412140	chr4:76490987	A	G	Serum creatinine	EFO_0004518	CKDGen	20383146	European	2010	NA	NA	1.3e-19	NA	67093	-	-	-	-	GRASP
rs13146355	rs13146355	chr4:77412140	chr4:76490987	A	G	Serum creatinine	EFO_0004518	Okada Y	22797727	East Asian	2012	NA	NA	9.4e-12	NA	39717	-	-	-	-	GRASP
rs13146355	rs13146355	chr4:77412140	chr4:76490987	A	G	Serum creatinine estimated glomerular filtration rate eGFR	NCIT_C110935;HP_0012213	Okada Y	22797727	East Asian	2012	NA	NA	6.6e-11	NA	39717	-	-	-	-	GRASP
rs13146355	rs13146355	chr4:77412140	chr4:76490987	A	G	Serum magnesium	NCIT_C61035	Meyer TE	20700443	European	2010	NA	NA	6.27e-13	NA	15366	-	-	-	-	GRASP
rs13146355	rs13146355	chr4:77412140	chr4:76490987	A	G	Glomerular filtration rate creatinine	EFO_0005208;EFO_0004518	Gorski M	28452372	European	2017	0.0121	0.0009488	3e-37	+	-	-	-	-	unit decrease	NHGRI-EBI_GWAS_Catalog
rs13146355	rs13146355	chr4:77412140	chr4:76490987	A	G	Magnesium levels	EFO_0004845	Meyer TE	20700443	European	2010	-0.01	0.001389	6e-13	-	-	-	-	-	mmol/L decrease	NHGRI-EBI_GWAS_Catalog
rs13146355	rs13146355	chr4:77412140	chr4:76490987	A	G	Renal function related traits eGRFcrea	EFO_0004742	Okada Y	22797727	East Asian	2012	0.0051	0.0007821	7e-11	+	-	-	-	-	ml/min/1.73m2 decrease	NHGRI-EBI_GWAS_Catalog
rs13146355	rs13146355	chr4:77412140	chr4:76490987	A	G	Renal function related traits sCR	EFO_0004742	Okada Y	22797727	East Asian	2012	0.0047	0.000689	9e-12	+	-	-	-	-	mg/dl increase	NHGRI-EBI_GWAS_Catalog
rs13146355	rs13146355	chr4:77412140	chr4:76490987	A	G	Magnesium	CHEBI_25107	Meyer TE	20700443	European	2010	NA	NA	6e-13	NA	-	-	-	-	-	dbGaP
rs11144134	rs11144134	chr9:77499796	chr9:74884880	C	T	Serum magnesium	NCIT_C61035	Meyer TE	20700443	European	2010	NA	NA	8.21e-15	NA	15366	-	-	-	-	GRASP
rs11144134	rs11144134	chr9:77499796	chr9:74884880	C	T	Magnesium levels	EFO_0004845	Meyer TE	20700443	European	2010	-0.01	0.001287	8e-15	-	-	-	-	-	mmol/L decrease	NHGRI-EBI_GWAS_Catalog
rs11144134	rs11144134	chr9:77499796	chr9:74884880	C	T	Magnesium	CHEBI_25107	Meyer TE	20700443	European	2010	NA	NA	8e-15	NA	-	-	-	-	-	dbGaP
rs3925584	rs3925584	chr11:30760335	chr11:30738788	T	C	Hematocrit	EFO_0004586	Astle W	27863252	European	2016	-0.01964	0.003528	2.57e-08	-	173480	0	173480	2	IVNT	Astle-W_Blood-Cell-Traits_EUR_2016
rs3925584	rs3925584	chr11:30760335	chr11:30738788	T	C	Hemoglobin concentration	EFO_0004586	Astle W	27863252	European	2016	-0.02027	0.003543	1.069e-08	-	173480	0	173480	2	IVNT	Astle-W_Blood-Cell-Traits_EUR_2016
rs3925584	rs3925584	chr11:30760335	chr11:30738788	T	C	Red blood cell count	EFO_0004586	Astle W	27863252	European	2016	-0.02494	0.003553	2.236e-12	-	173480	0	173480	2	IVNT	Astle-W_Blood-Cell-Traits_EUR_2016
rs3925584	rs3925584	chr11:30760335	chr11:30738788	T	C	Chronic kidney disease	EFO_0003884	CKDGen	26831199	European	2016	0.077	0.015	3.5e-07	+	117165	12385	104780	43	log OR	CKDGen_CKD_EUR_2016
rs3925584	rs3925584	chr11:30760335	chr11:30738788	T	C	log eGFR creatinine in non diabetics	EFO_0005208	CKDGen	26831199	European	2016	-0.0074	0.00092	5.4e-16	-	118345	0	118345	45	ml/min/1.73m2	CKDGen_eGFRcrea-NDM_EUR_2016
rs3925584	rs3925584	chr11:30760335	chr11:30738788	T	C	log eGFR creatinine	EFO_0005208	CKDGen	20383146	European	2010	NA	NA	9.5e-08	-	67093	0	67093	20	ml/min/1.73m2	CKDGen_eGFRcrea_EUR_2010
rs3925584	rs3925584	chr11:30760335	chr11:30738788	T	C	log eGFR creatinine	EFO_0005208	CKDGen	26831199	European	2016	-0.0076	0.00092	7.6e-18	-	133684	0	133684	48	ml/min/1.73m2	CKDGen_eGFRcrea_EUR_2016
rs3925584	rs3925584	chr11:30760335	chr11:30738788	T	C	Serum creatinine	EFO_0004518	CKDGen	20383146	European	2010	NA	NA	1e-09	NA	67093	-	-	-	-	GRASP
rs3925584	rs3925584	chr11:30760335	chr11:30738788	T	C	Serum creatinine estimated glomerular filtration rate eGFR	NCIT_C110935;HP_0012213	Pattaro C	22479191	European	2012	NA	NA	8.38e-18	NA	74354	-	-	-	-	GRASP
rs3925584	rs3925584	chr11:30760335	chr11:30738788	T	C	Serum creatinine estimated glomerular filtration rate eGFR age 65	NCIT_C110935;HP_0012213	Pattaro C	22479191	European	2012	NA	NA	2.4e-11	NA	74354	-	-	-	-	GRASP
rs3925584	rs3925584	chr11:30760335	chr11:30738788	T	C	Serum creatinine estimated glomerular filtration rate eGFR age 65	NCIT_C110935;HP_0012213	Pattaro C	22479191	European	2012	NA	NA	2e-09	NA	74354	-	-	-	-	GRASP
rs3925584	rs3925584	chr11:30760335	chr11:30738788	T	C	Serum creatinine estimated glomerular filtration rate eGFR females	NCIT_C110935;HP_0012213	Pattaro C	22479191	European	2012	NA	NA	1.2e-10	NA	74354	-	-	-	-	GRASP
rs3925584	rs3925584	chr11:30760335	chr11:30738788	T	C	Serum creatinine estimated glomerular filtration rate eGFR males	NCIT_C110935;HP_0012213	Pattaro C	22479191	European	2012	NA	NA	8.2e-10	NA	74354	-	-	-	-	GRASP
rs3925584	rs3925584	chr11:30760335	chr11:30738788	T	C	Serum creatinine estimated glomerular filtration rate eGFR with hypertension	NCIT_C110935;HP_0012213	Pattaro C	22479191	European	2012	NA	NA	2.6e-08	NA	74354	-	-	-	-	GRASP
rs3925584	rs3925584	chr11:30760335	chr11:30738788	T	C	Serum creatinine estimated glomerular filtration rate eGFR without diabetes	NCIT_C110935;HP_0012213	Pattaro C	22479191	European	2012	NA	NA	1e-15	NA	74354	-	-	-	-	GRASP
rs3925584	rs3925584	chr11:30760335	chr11:30738788	T	C	Serum creatinine estimated glomerular filtration rate eGFR without hypertension	NCIT_C110935;HP_0012213	Pattaro C	22479191	European	2012	NA	NA	1.9e-12	NA	74354	-	-	-	-	GRASP
rs3925584	rs3925584	chr11:30760335	chr11:30738788	T	C	Serum magnesium	NCIT_C61035	Meyer TE	20700443	European	2010	NA	NA	5.2e-16	NA	15366	-	-	-	-	GRASP
rs3925584	rs3925584	chr11:30760335	chr11:30738788	T	C	Serum urate	EFO_0004531	GUGC	23263486	European	2012	0.025	0.0054	8.199e-06	+	108554	0	108554	48	mg/dl	GUGC_Urate_EUR_2012
rs3925584	rs3925584	chr11:30760335	chr11:30738788	T	C	Chronic kidney disease	EFO_0003884	Pattaro C	22479191	European	2012	NA	NA	8e-18	NA	-	-	-	-	-	NHGRI-EBI_GWAS_Catalog
rs3925584	rs3925584	chr11:30760335	chr11:30738788	T	C	Glomerular filtration rate creatinine	EFO_0005208;EFO_0004518	Gorski M	28452372	European	2017	0.0079	0.0009608	2e-16	+	-	-	-	-	unit decrease	NHGRI-EBI_GWAS_Catalog
rs3925584	rs3925584	chr11:30760335	chr11:30738788	T	C	Glomerular filtration rate in non diabetics creatinine	EFO_0005208;EFO_0004518	CKDGen	26831199	European	2016	0.0074	0.0009123	5e-16	+	-	-	-	-	unit decrease	NHGRI-EBI_GWAS_Catalog
rs3925584	rs3925584	chr11:30760335	chr11:30738788	T	C	Magnesium levels	EFO_0004845	Meyer TE	20700443	European	2010	-0.01	0.001233	5e-16	-	-	-	-	-	mmol/L decrease	NHGRI-EBI_GWAS_Catalog
rs3925584	rs3925584	chr11:30760335	chr11:30738788	T	C	Diastolic blood pressure	EFO_0006336	Neale B	UKBB	European	2017	0.01114	0.002467	6.353e-06	+	317756	0	317756	1	IVNT	Neale-B_UKBB_EUR_2017
rs3925584	rs3925584	chr11:30760335	chr11:30738788	T	C	Leg fat-free mass right	-	Neale B	UKBB	European	2017	0.007148	0.001602	8.116e-06	+	331285	0	331285	1	IVNT	Neale-B_UKBB_EUR_2017
rs3925584	rs3925584	chr11:30760335	chr11:30738788	T	C	Leg predicted mass right	-	Neale B	UKBB	European	2017	0.007107	0.001592	7.99e-06	+	331285	0	331285	1	IVNT	Neale-B_UKBB_EUR_2017
rs3925584	rs3925584	chr11:30760335	chr11:30738788	T	C	Kidney failure chronic	-	Pattaro C	22479191	European	2012	NA	NA	8e-18	NA	-	-	-	-	-	dbGaP
rs3925584	rs3925584	chr11:30760335	chr11:30738788	T	C	Magnesium	CHEBI_25107	Meyer TE	20700443	European	2010	NA	NA	5e-16	NA	-	-	-	-	-	dbGaP
rs4072037	rs4072037	chr1:155162067	chr1:155192276	T	C	Hematocrit	EFO_0004586	Astle W	27863252	European	2016	0.02458	0.003528	3.257e-12	+	173480	0	173480	2	IVNT	Astle-W_Blood-Cell-Traits_EUR_2016
rs4072037	rs4072037	chr1:155162067	chr1:155192276	T	C	Hemoglobin concentration	EFO_0004586	Astle W	27863252	European	2016	0.02134	0.003544	1.717e-09	+	173480	0	173480	2	IVNT	Astle-W_Blood-Cell-Traits_EUR_2016
rs4072037	rs4072037	chr1:155162067	chr1:155192276	T	C	log Urinary albumin creatinine ratio in non diabetics	EFO_0007778	CKDGen	26631737	European	2016	0.028	0.0062	6e-06	+	46061	0	46061	20	mg/g	CKDGen_UACR-NDM_EUR_2016
rs4072037	rs4072037	chr1:155162067	chr1:155192276	T	C	log Urinary albumin creatinine ratio	EFO_0007778	CKDGen	26631737	European	2016	0.029	0.0061	2.1e-06	+	54450	0	54450	20	mg/g	CKDGen_UACR_EUR_2016
rs4072037	rs4072037	chr1:155162067	chr1:155192276	T	C	Body mass index	EFO_0004340	GIANT	29273807	European	2018	-0.01	0.0023	6.2e-06	-	449889	0	449889	112	IVNT	GIANT_BMI_EUR_2018
rs4072037	rs4072037	chr1:155162067	chr1:155192276	T	C	Body mass index	EFO_0004340	GIANT	29273807	Mixed	2018	-0.0096	0.0021	5.6e-06	-	526508	0	526508	123	IVNT	GIANT_BMI_Mixed_2018
rs4072037	rs4072037	chr1:155162067	chr1:155192276	T	C	Gastric cancer	EFO_0000178	Abnet CC	20729852	East Asian	2010	NA	NA	4.22e-07	NA	5623	-	-	-	-	GRASP
rs4072037	rs4072037	chr1:155162067	chr1:155192276	T	C	Gastric cancer all types	EFO_0000178	Wu C	22960999	East Asian	2012	NA	NA	3.04e-06	NA	4075	-	-	-	-	GRASP
rs4072037	rs4072037	chr1:155162067	chr1:155192276	T	C	Gastric cancer noncardia	EFO_0000178	Abnet CC	20729852	East Asian	2010	NA	NA	7.26e-06	NA	5623	-	-	-	-	GRASP
rs4072037	rs4072037	chr1:155162067	chr1:155192276	T	C	Hypomagnesemia	-	Meyer TE	20700443	European	2010	NA	NA	3.92e-07	NA	15366	-	-	-	-	GRASP
rs4072037	rs4072037	chr1:155162067	chr1:155192276	T	C	Serum magnesium	NCIT_C61035	Meyer TE	20700443	European	2010	NA	NA	2.01e-36	NA	15366	-	-	-	-	GRASP
rs4072037	rs4072037	chr1:155162067	chr1:155192276	T	C	Serum urate	NCIT_C64814	GUGC	23263486	European	2012	NA	NA	3.91e-09	NA	69374	-	-	-	-	GRASP
rs4072037	rs4072037	chr1:155162067	chr1:155192276	T	C	Serum urate	EFO_0004531	GUGC	23263486	European	2012	-0.035	0.0056	3.906e-09	-	105271	0	105271	48	mg/dl	GUGC_Urate_EUR_2012
rs4072037	rs4072037	chr1:155162067	chr1:155192276	T	C	Crohns disease	EFO_0000384	IBDGC	23128233	European	2012	NA	NA	3.2e-06	NA	14342	6299	8043	7	log OR	IBDGC_Chrons-Disease_EUR_2012
rs4072037	rs4072037	chr1:155162067	chr1:155192276	T	C	Inflammatory bowel disease	EFO_0003767	IBDGC	26192919	European	2015	0.0853	0.0177	1.421e-06	+	34652	12882	21770	15	log OR	IBDGC_IBD_EUR_2015
rs4072037	rs4072037	chr1:155162067	chr1:155192276	T	C	Gastric cancer	EFO_0000178	Li W	23504502	East Asian	2013	NA	NA	1.098e-06	NA	3725	1625	2100	1	log OR	Li-W_GC_EAS_2013
rs4072037	rs4072037	chr1:155162067	chr1:155192276	T	C	Esophageal cancer and gastric cancer	EFO_0000178	Abnet CC	20729852	East Asian	2010	0.2852	0.05626	4e-07	+	-	-	-	-	log OR	NHGRI-EBI_GWAS_Catalog
rs4072037	rs4072037	chr1:155162067	chr1:155192276	T	C	Gastric cancer	EFO_0000178	Hu N	26129866	East Asian	2015	0.2776	0.0515	7e-08	+	-	-	-	-	log OR	NHGRI-EBI_GWAS_Catalog
rs4072037	rs4072037	chr1:155162067	chr1:155192276	T	C	Magnesium levels	EFO_0004845	Meyer TE	20700443	European	2010	-0.01	0.0007934	2e-36	-	-	-	-	-	mmol/L decrease	NHGRI-EBI_GWAS_Catalog
rs4072037	rs4072037	chr1:155162067	chr1:155192276	T	C	Magnesium levels	EFO_0004845	Tin A	26058915	African	2015	-0.012	0.001759	9e-12	-	-	-	-	-	mmol/l decrease	NHGRI-EBI_GWAS_Catalog
rs4072037	rs4072037	chr1:155162067	chr1:155192276	T	C	Non cardia gastric cancer	EFO_0000178	Wang Z	26701879	Asain	2015	NA	NA	6e-17	NA	-	-	-	-	-	NHGRI-EBI_GWAS_Catalog
rs4072037	rs4072037	chr1:155162067	chr1:155192276	T	C	Urinary albumin to creatinine ratio	EFO_0007778	CKDGen	26631737	European	2016	0.029	0.006209	3e-06	+	-	-	-	-	unit increase	NHGRI-EBI_GWAS_Catalog
rs4072037	rs4072037	chr1:155162067	chr1:155192276	T	C	Urinary albumin to creatinine ratio in non diabetics	EFO_0007778	CKDGen	26631737	European	2016	0.028	0.006306	9e-06	+	-	-	-	-	unit increase	NHGRI-EBI_GWAS_Catalog
rs4072037	rs4072037	chr1:155162067	chr1:155192276	T	C	Illnesses of mother: none of the above, group 2	-	Neale B	UKBB	European	2017	-0.005082	0.001076	2.322e-06	-	312950	241462	71488	1	risk diff	Neale-B_UKBB_EUR_2017
rs4072037	rs4072037	chr1:155162067	chr1:155192276	T	C	Impedance of leg left	-	Neale B	UKBB	European	2017	0.01152	0.002219	2.085e-07	+	331296	0	331296	1	IVNT	Neale-B_UKBB_EUR_2017
rs4072037	rs4072037	chr1:155162067	chr1:155192276	T	C	Impedance of leg right	-	Neale B	UKBB	European	2017	0.01066	0.002202	1.293e-06	+	331301	0	331301	1	IVNT	Neale-B_UKBB_EUR_2017
rs4072037	rs4072037	chr1:155162067	chr1:155192276	T	C	Mouth or teeth dental problems: dentures	-	Neale B	UKBB	European	2017	0.005046	0.0009146	3.442e-08	+	336138	56894	279244	1	risk diff	Neale-B_UKBB_EUR_2017
rs4072037	rs4072037	chr1:155162067	chr1:155192276	T	C	Mouth or teeth dental problems: none of the above	-	Neale B	UKBB	European	2017	-0.006096	0.001193	3.196e-07	-	336138	204310	131828	1	risk diff	Neale-B_UKBB_EUR_2017
rs4072037	rs4072037	chr1:155162067	chr1:155192276	T	C	Magnesium	CHEBI_25107	Meyer TE	20700443	European	2010	NA	NA	2e-36	NA	-	-	-	-	-	dbGaP
rs4072037	rs4072037	chr1:155162067	chr1:155192276	T	C	Stomach neoplasms	EFO_0003897	Abnet CC	20729852	East Asian	2010	NA	NA	4e-07	NA	-	-	-	-	-	dbGaP
rs448378	rs448378	chr3:169100899	chr3:169383111	A	G	Hematocrit	EFO_0004586	Astle W	27863252	European	2016	0.02121	0.003525	1.786e-09	+	173480	0	173480	2	IVNT	Astle-W_Blood-Cell-Traits_EUR_2016
rs448378	rs448378	chr3:169100899	chr3:169383111	A	G	Hemoglobin concentration	EFO_0004586	Astle W	27863252	European	2016	0.01617	0.003541	4.953e-06	+	173480	0	173480	2	IVNT	Astle-W_Blood-Cell-Traits_EUR_2016
rs448378	rs448378	chr3:169100899	chr3:169383111	A	G	Red blood cell count	EFO_0004586	Astle W	27863252	European	2016	0.02298	0.00355	9.622e-11	+	173480	0	173480	2	IVNT	Astle-W_Blood-Cell-Traits_EUR_2016
rs448378	rs448378	chr3:169100899	chr3:169383111	A	G	Diastolic blood pressure	EFO_0006336	BPExome	27618447	Mixed	2016	NA	NA	5.132e-10	NA	192763	0	192763	51	INVT	BPExome_DBP_Mixed_2016
rs448378	rs448378	chr3:169100899	chr3:169383111	A	G	Hypertension	EFO_0000537	BPExome	27618447	Mixed	2016	NA	NA	7.362e-06	NA	183273	92652	90621	51	log OR	BPExome_Hypertension_Mixed_2016
rs448378	rs448378	chr3:169100899	chr3:169383111	A	G	Systolic blood pressure	EFO_0006335	BPExome	27618447	Mixed	2016	NA	NA	8.405e-09	NA	192763	0	192763	51	INVT	BPExome_SBP_Mixed_2016
rs448378	rs448378	chr3:169100899	chr3:169383111	A	G	Height	EFO_0004339	GIANT	28146470	Mixed	2017	0.0098	0.0022	7.8e-06	+	458927	0	458927	147	IVNT	GIANT_Height_Mixed_2017
rs448378	rs448378	chr3:169100899	chr3:169383111	A	G	Diastolic blood pressure	EFO_0006336	ICBP	21909115	European	2011	NA	NA	2.06e-07	NA	69395	-	-	-	-	GRASP
rs448378	rs448378	chr3:169100899	chr3:169383111	A	G	Hypertension	EFO_0000537	Lettre G	21347282	African	2011	NA	NA	1e-07	NA	8090	-	-	-	-	GRASP
rs448378	rs448378	chr3:169100899	chr3:169383111	A	G	Serum magnesium	NCIT_C61035	Meyer TE	20700443	European	2010	NA	NA	1.25e-08	NA	15366	-	-	-	-	GRASP
rs448378	rs448378	chr3:169100899	chr3:169383111	A	G	Systolic blood pressure	EFO_0006335	Levy D	19430479	European	2009	NA	NA	1.18e-07	NA	29136	-	-	-	-	GRASP
rs448378	rs448378	chr3:169100899	chr3:169383111	A	G	Systolic blood pressure	EFO_0006335	Fox	21378095	African	2011	NA	NA	1.18e-07	NA	7473	-	-	-	-	GRASP
rs448378	rs448378	chr3:169100899	chr3:169383111	A	G	Systolic blood pressure	EFO_0006335	ICBP	21909115	European	2011	NA	NA	8.97e-08	NA	69395	-	-	-	-	GRASP
rs448378	rs448378	chr3:169100899	chr3:169383111	A	G	Diastolic blood pressure	EFO_0006336	ICBP	21909115	European	2011	NA	NA	2.06e-07	NA	69395	0	69395	29	mmHg	ICBP_DBP_EUR_2011
rs448378	rs448378	chr3:169100899	chr3:169383111	A	G	Systolic blood pressure	EFO_0006335	ICBP	21909115	European	2011	NA	NA	8.97e-08	NA	69395	0	69395	29	mmHg	ICBP_SBP_EUR_2011
rs448378	rs448378	chr3:169100899	chr3:169383111	A	G	Magnesium levels	EFO_0004845	Meyer TE	20700443	European	2010	0	NA	1e-08	-	-	-	-	-	mmol/L decrease	NHGRI-EBI_GWAS_Catalog
rs448378	rs448378	chr3:169100899	chr3:169383111	A	G	Systolic blood pressure	EFO_0006335	Levy D	19430479	European	2009	0.51	0.09574	1e-07	+	-	-	-	-	mmHg decrease	NHGRI-EBI_GWAS_Catalog
rs448378	rs448378	chr3:169100899	chr3:169383111	A	G	Comparative height size at age 10	-	Neale B	UKBB	European	2017	0.008545	0.001662	2.746e-07	+	332021	0	332021	1	-	Neale-B_UKBB_EUR_2017
rs448378	rs448378	chr3:169100899	chr3:169383111	A	G	Diastolic blood pressure	EFO_0006336	Neale B	UKBB	European	2017	-0.02338	0.002467	2.573e-21	-	317756	0	317756	1	IVNT	Neale-B_UKBB_EUR_2017
rs448378	rs448378	chr3:169100899	chr3:169383111	A	G	Height	EFO_0004339	Neale B	UKBB	European	2017	0.009206	0.00173	1.032e-07	+	336474	0	336474	1	IVNT	Neale-B_UKBB_EUR_2017
rs448378	rs448378	chr3:169100899	chr3:169383111	A	G	Self-reported hypertension	EFO_0000537	Neale B	UKBB	European	2017	-0.006031	0.001068	1.648e-08	-	337159	87690	249469	1	risk diff	Neale-B_UKBB_EUR_2017
rs448378	rs448378	chr3:169100899	chr3:169383111	A	G	Systolic blood pressure	EFO_0006335	Neale B	UKBB	European	2017	-0.01735	0.002466	1.975e-12	-	317754	0	317754	1	IVNT	Neale-B_UKBB_EUR_2017
rs448378	rs448378	chr3:169100899	chr3:169383111	A	G	Vascular or heart problems diagnosed by doctor: high blood pressure	EFO_0004325	Neale B	UKBB	European	2017	-0.006881	0.001083	2.106e-10	-	336683	91033	245650	1	risk diff	Neale-B_UKBB_EUR_2017
rs448378	rs448378	chr3:169100899	chr3:169383111	A	G	Vascular or heart problems diagnosed by doctor: none of the above	-	Neale B	UKBB	European	2017	0.007357	0.001112	3.742e-11	+	336683	236530	100153	1	risk diff	Neale-B_UKBB_EUR_2017
rs448378	rs448378	chr3:169100899	chr3:169383111	A	G	Blood pressure	EFO_0004325	Levy D	19430479	European	2009	NA	NA	1e-07	NA	-	-	-	-	-	dbGaP
rs448378	rs448378	chr3:169100899	chr3:169383111	A	G	Magnesium	CHEBI_25107	Meyer TE	20700443	European	2010	NA	NA	1e-08	NA	-	-	-	-	-	dbGaP
